# Supplementary material for: Selective small molecule PARG inhibitor causes replication fork stalling and cancer cell death
Source: Nat Commun. 2019 Dec 11;10:5654. doi: 10.1038/s41467-019-13508-4 (PMC6906431; doi:10.1038/s41467-019-13508-4)
Supplement: Supplementary file 3 — Source Data [file 41467_2019_13508_MOESM3_ESM.xlsx]

## Sheet: Fig. 1a
8.36902	LUSC	Normal
8.34439	LUSC	Normal
8.50954	LUSC	Normal
8.57094	LUSC	Normal
8.4733	LUSC	Normal
8.19685	LUSC	Normal
8.18286	LUSC	Normal
8.27918	LUSC	Normal
8.4919	LUSC	Normal
8.20781	LUSC	Normal
8.28162	LUSC	Normal
8.1473	LUSC	Normal
8.67951	LUSC	Normal
8.12241	LUSC	Normal
8.43207	LUSC	Normal
8.55195	LUSC	Normal
8.26478	LUSC	Normal
8.32383	LUSC	Normal
7.91226	LUSC	Normal
8.30033	LUSC	Normal
8.40753	LUSC	Normal
8.53859	LUSC	Normal
8.31684	LUSC	Normal
8.21889	LUSC	Normal
8.24251	LUSC	Normal
8.48639	LUSC	Normal
8.53188	LUSC	Normal
8.60387	LUSC	Normal
8.63358	LUSC	Normal
8.12423	LUSC	Normal
7.81198	LUSC	Normal
8.44812	LUSC	Normal
7.74027	LUSC	Normal
8.43083	LUSC	Normal
8.4109	LUSC	Normal
8.40625	LUSC	Normal
8.49985	LUSC	Normal
8.32511	LUSC	Normal
7.86024	LUSC	Normal
8.49451	LUSC	Normal
8.25201	LUSC	Normal
8.48922	LUSC	Normal
8.69406	LUSC	Normal
8.44174	LUSC	Normal
8.42618	LUSC	Normal
8.36304	LUSC	Normal
8.83451	LUSC	Normal
8.28139	LUSC	Normal
8.42097	LUSC	Normal
8.61383	LUSC	Normal
8.7774	LUSC	Tumor
8.75495	LUSC	Tumor
9.44957	LUSC	Tumor
8.63076	LUSC	Tumor
9.14524	LUSC	Tumor
8.57428	LUSC	Tumor
8.24334	LUSC	Tumor
8.91754	LUSC	Tumor
8.84718	LUSC	Tumor
9.12645	LUSC	Tumor
8.73734	LUSC	Tumor
9.17961	LUSC	Tumor
9.04806	LUSC	Tumor
8.99388	LUSC	Tumor
8.9714	LUSC	Tumor
8.55819	LUSC	Tumor
9.20855	LUSC	Tumor
9.18022	LUSC	Tumor
9.08553	LUSC	Tumor
9.05191	LUSC	Tumor
8.84508	LUSC	Tumor
8.70272	LUSC	Tumor
8.62044	LUSC	Tumor
8.64211	LUSC	Tumor
8.51564	LUSC	Tumor
9.15181	LUSC	Tumor
9.13487	LUSC	Tumor
9.17535	LUSC	Tumor
8.35434	LUSC	Tumor
8.52802	LUSC	Tumor
9.52729	LUSC	Tumor
8.63935	LUSC	Tumor
8.61274	LUSC	Tumor
8.34335	LUSC	Tumor
9.52005	LUSC	Tumor
9.32415	LUSC	Tumor
8.86934	LUSC	Tumor
8.93158	LUSC	Tumor
8.98968	LUSC	Tumor
8.14924	LUSC	Tumor
9.16031	LUSC	Tumor
8.4215	LUSC	Tumor
8.74517	LUSC	Tumor
8.50711	LUSC	Tumor
8.70132	LUSC	Tumor
8.70657	LUSC	Tumor
8.81217	LUSC	Tumor
8.86247	LUSC	Tumor
8.72285	LUSC	Tumor
8.6263	LUSC	Tumor
8.58336	LUSC	Tumor
8.66907	LUSC	Tumor
9.26054	LUSC	Tumor
8.84324	LUSC	Tumor
8.55699	LUSC	Tumor
9.05763	LUSC	Tumor
8.10857	LUSC	Tumor
8.65381	LUSC	Tumor
8.68881	LUSC	Tumor
8.88787	LUSC	Tumor
7.4728	LUSC	Tumor
8.73965	LUSC	Tumor
10.0862	LUSC	Tumor
8.83327	LUSC	Tumor
8.42684	LUSC	Tumor
9.02641	LUSC	Tumor
8.66936	LUSC	Tumor
8.31945	LUSC	Tumor
8.70622	LUSC	Tumor
8.90845	LUSC	Tumor
8.94739	LUSC	Tumor
8.89642	LUSC	Tumor
9.0649	LUSC	Tumor
9.26098	LUSC	Tumor
8.73036	LUSC	Tumor
10.2366	LUSC	Tumor
9.24385	LUSC	Tumor
9.09703	LUSC	Tumor
9.45826	LUSC	Tumor
9.5488	LUSC	Tumor
8.73513	LUSC	Tumor
8.8315	LUSC	Tumor
9.41292	LUSC	Tumor
7.94623	LUSC	Tumor
9.25353	LUSC	Tumor
7.79975	LUSC	Tumor
9.29232	LUSC	Tumor
8.80155	LUSC	Tumor
8.16093	LUSC	Tumor
8.81004	LUSC	Tumor
7.74452	LUSC	Tumor
9.10006	LUSC	Tumor
8.04049	LUSC	Tumor
8.72451	LUSC	Tumor
8.78215	LUSC	Tumor
9.01099	LUSC	Tumor
8.91011	LUSC	Tumor
9.34668	LUSC	Tumor
9.0221	LUSC	Tumor
8.39569	LUSC	Tumor
8.66495	LUSC	Tumor
9.10766	LUSC	Tumor
8.855	LUSC	Tumor
9.01529	LUSC	Tumor
8.97952	LUSC	Tumor
9.20924	LUSC	Tumor
8.45754	LUSC	Tumor
8.96527	LUSC	Tumor
8.09976	LUSC	Tumor
8.95619	LUSC	Tumor
8.49489	LUSC	Tumor
8.47464	LUSC	Tumor
8.48572	LUSC	Tumor
9.40027	LUSC	Tumor
8.69735	LUSC	Tumor
8.5269	LUSC	Tumor
8.80243	LUSC	Tumor
8.82785	LUSC	Tumor
8.55096	LUSC	Tumor
7.96477	LUSC	Tumor
9.1669	LUSC	Tumor
8.38569	LUSC	Tumor
8.43233	LUSC	Tumor
8.57389	LUSC	Tumor
9.05451	LUSC	Tumor
8.18133	LUSC	Tumor
8.93643	LUSC	Tumor
8.62705	LUSC	Tumor
8.76867	LUSC	Tumor
8.55014	LUSC	Tumor
8.92416	LUSC	Tumor
9.6967	LUSC	Tumor
9.13091	LUSC	Tumor
8.44447	LUSC	Tumor
8.52401	LUSC	Tumor
8.31657	LUSC	Tumor
9.38298	LUSC	Tumor
9.08832	LUSC	Tumor
7.85472	LUSC	Tumor
7.67363	LUSC	Tumor
8.23683	LUSC	Tumor
9.23479	LUSC	Tumor
7.84565	LUSC	Tumor
8.38569	LUSC	Tumor
8.95722	LUSC	Tumor
8.53443	LUSC	Tumor
7.31012	LUSC	Tumor
8.84266	LUSC	Tumor
8.92091	LUSC	Tumor
8.99451	LUSC	Tumor
8.46947	LUSC	Tumor
8.20821	LUSC	Tumor
8.61483	LUSC	Tumor
8.52794	LUSC	Tumor
9.23159	LUSC	Tumor
8.57897	LUSC	Tumor
8.82585	LUSC	Tumor
8.9741	LUSC	Tumor
9.42946	LUSC	Tumor
9.09329	LUSC	Tumor
8.80551	LUSC	Tumor
8.98848	LUSC	Tumor
8.5042	LUSC	Tumor
8.98362	LUSC	Tumor
8.67779	LUSC	Tumor
8.68626	LUSC	Tumor
8.88166	LUSC	Tumor
9.09051	LUSC	Tumor
9.16437	LUSC	Tumor
8.17711	LUSC	Tumor
9.56752	LUSC	Tumor
9.10284	LUSC	Tumor
8.54509	LUSC	Tumor
9.08668	LUSC	Tumor
8.94107	LUSC	Tumor
8.452	LUSC	Tumor
9.32474	LUSC	Tumor
8.02636	LUSC	Tumor
8.94952	LUSC	Tumor
8.90874	LUSC	Tumor
8.68407	LUSC	Tumor
8.81066	LUSC	Tumor
8.12482	LUSC	Tumor
9.06737	LUSC	Tumor
8.90841	LUSC	Tumor
8.73366	LUSC	Tumor
8.9802	LUSC	Tumor
9.48987	LUSC	Tumor
9.01351	LUSC	Tumor
8.37192	LUSC	Tumor
8.89093	LUSC	Tumor
8.83678	LUSC	Tumor
8.43285	LUSC	Tumor
9.00237	LUSC	Tumor
9.94199	LUSC	Tumor
8.91222	LUSC	Tumor
9.26257	LUSC	Tumor
8.89861	LUSC	Tumor
9.26935	LUSC	Tumor
8.70591	LUSC	Tumor
9.04769	LUSC	Tumor
8.80055	LUSC	Tumor
8.4312	LUSC	Tumor
8.49586	LUSC	Tumor
8.60298	LUSC	Tumor
8.39925	LUSC	Tumor
8.45524	LUSC	Tumor
8.56689	LUSC	Tumor
8.86122	LUSC	Tumor
8.887	LUSC	Tumor
8.17774	LUSC	Tumor
8.77349	LUSC	Tumor
8.37357	LUSC	Tumor
8.85412	LUSC	Tumor
8.51038	LUSC	Tumor
8.27462	LUSC	Tumor
8.68586	LUSC	Tumor
8.50358	LUSC	Tumor
8.64937	LUSC	Tumor
8.93441	LUSC	Tumor
8.39305	LUSC	Tumor
8.4017	LUSC	Tumor
8.76208	LUSC	Tumor
8.67668	LUSC	Tumor
9.39939	LUSC	Tumor
8.57652	LUSC	Tumor
8.37046	LUSC	Tumor
8.73125	LUSC	Tumor
7.84686	LUSC	Tumor
8.63582	LUSC	Tumor
9.12958	LUSC	Tumor
9.26576	LUSC	Tumor
8.65911	LUSC	Tumor
9.01781	LUSC	Tumor
8.81186	LUSC	Tumor
8.58855	LUSC	Tumor
8.48093	LUSC	Tumor
9.36436	LUSC	Tumor
8.78222	LUSC	Tumor
9.65073	LUSC	Tumor
8.80541	LUSC	Tumor
8.21709	LUSC	Tumor
8.6628	LUSC	Tumor
9.09731	LUSC	Tumor
9.00373	LUSC	Tumor
9.01771	LUSC	Tumor
8.42223	LUSC	Tumor
8.65308	LUSC	Tumor
8.69274	LUSC	Tumor
9.3452	LUSC	Tumor
8.25501	LUSC	Tumor
8.04351	LUSC	Tumor
9.06891	LUSC	Tumor
9.2357	LUSC	Tumor
8.09637	LUSC	Tumor
9.31309	LUSC	Tumor
8.55657	LUSC	Tumor
8.29612	LUSC	Tumor
9.0223	LUSC	Tumor
8.69012	LUSC	Tumor
8.98376	LUSC	Tumor
8.19794	LUSC	Tumor
8.66931	LUSC	Tumor
8.95267	LUSC	Tumor
9.26444	LUSC	Tumor
8.58534	LUSC	Tumor
8.9869	LUSC	Tumor
8.28239	LUSC	Tumor
8.89302	LUSC	Tumor
8.74255	LUSC	Tumor
9.00521	LUSC	Tumor
9.35809	LUSC	Tumor
7.84588	LUSC	Tumor
8.9025	LUSC	Tumor
8.99606	LUSC	Tumor
8.76278	LUSC	Tumor
8.6549	LUSC	Tumor
8.63922	LUSC	Tumor
8.89764	LUSC	Tumor
8.94475	LUSC	Tumor
8.78212	LUSC	Tumor
9.39991	LUSC	Tumor
8.88898	LUSC	Tumor
9.05457	LUSC	Tumor
8.53102	LUSC	Tumor
8.82728	LUSC	Tumor
8.55304	LUSC	Tumor
8.96236	LUSC	Tumor
9.06666	LUSC	Tumor
9.02542	LUSC	Tumor
8.94613	LUSC	Tumor
8.47258	LUSC	Tumor
8.59665	LUSC	Tumor
8.58932	LUSC	Tumor
9.10055	LUSC	Tumor
8.53592	LUSC	Tumor
8.91165	LUSC	Tumor
8.72203	LUSC	Tumor
8.4832	LUSC	Tumor
8.79214	LUSC	Tumor
8.6399	LUSC	Tumor
8.58884	LUSC	Tumor
9.19039	LUSC	Tumor
8.95419	LUSC	Tumor
8.07632	LUSC	Tumor
8.91356	LUSC	Tumor
9.08338	LUSC	Tumor
9.07913	LUSC	Tumor
8.97164	LUSC	Tumor
9.28873	LUSC	Tumor
9.00333	LUSC	Tumor
8.7912	LUSC	Tumor
8.70374	LUSC	Tumor
8.91887	LUSC	Tumor
9.35705	LUSC	Tumor
8.99581	LUSC	Tumor
8.48715	LUSC	Tumor
8.6281	LUSC	Tumor
8.97863	LUSC	Tumor
9.06182	LUSC	Tumor
8.36348	LUSC	Tumor
8.74108	LUSC	Tumor
8.59172	LUSC	Tumor
8.62537	LUSC	Tumor
8.52478	LUSC	Tumor
8.8659	LUSC	Tumor
9.07537	LUSC	Tumor
8.55981	LUSC	Tumor
7.97007	LUSC	Tumor
9.4106	LUSC	Tumor
8.85496	LUSC	Tumor
8.58148	LUSC	Tumor
8.72032	LUSC	Tumor
9.11453	LUSC	Tumor
8.80686	LUSC	Tumor
9.43284	LUSC	Tumor
9.27383	LUSC	Tumor
7.48028	LUSC	Tumor
9.3273	LUSC	Tumor
8.90137	LUSC	Tumor
8.3722	LUSC	Tumor
9.35409	LUSC	Tumor
9.04734	LUSC	Tumor
8.38862	LUSC	Tumor
9.2868	LUSC	Tumor
8.81562	LUSC	Tumor
8.9229	LUSC	Tumor
8.3832	LUSC	Tumor
9.05808	LUSC	Tumor
8.96302	LUSC	Tumor
8.62587	LUSC	Tumor
8.91932	LUSC	Tumor
8.35946	LUSC	Tumor
8.37899	LUSC	Tumor
8.80312	LUSC	Tumor
7.97504	LUSC	Tumor
8.70584	LUSC	Tumor
9.65761	LUSC	Tumor
8.05517	LUSC	Tumor
8.8902	LUSC	Tumor
8.59134	LUSC	Tumor
9.44884	LUSC	Tumor
8.22867	LUSC	Tumor
9.23829	LUSC	Tumor
8.50187	LUSC	Tumor
8.70225	LUSC	Tumor
8.79516	LUSC	Tumor
9.51194	LUSC	Tumor
9.08081	LUSC	Tumor
8.46586	LUSC	Tumor
9.6515	LUSC	Tumor
8.57957	LUSC	Tumor
9.5936	LUSC	Tumor
8.86229	LUSC	Tumor
8.83188	LUSC	Tumor
8.20994	LUSC	Tumor
8.85774	LUSC	Tumor
9.77302	LUSC	Tumor
9.14701	LUSC	Tumor
7.82665	LUSC	Tumor
9.39817	LUSC	Tumor
9.29424	LUSC	Tumor
8.99676	LUSC	Tumor
8.76504	LUSC	Tumor
9.70397	LUSC	Tumor
8.85208	LUSC	Tumor
8.56577	LUSC	Tumor
8.65292	LUSC	Tumor
9.34607	LUSC	Tumor
8.65641	LUSC	Tumor
8.5303	LUSC	Tumor
8.17252	LUSC	Tumor
9.29105	LUSC	Tumor
8.85863	LUSC	Tumor
8.82927	LUSC	Tumor
9.51752	LUSC	Tumor
8.9995	LUSC	Tumor
9.37965	LUSC	Tumor
8.99335	LUSC	Tumor
8.95135	LUSC	Tumor
9.20138	LUSC	Tumor
8.60819	LUSC	Tumor
8.57995	LUSC	Tumor
9.0836	LUSC	Tumor
8.50062	LUSC	Tumor
8.71284	LUSC	Tumor
8.52425	LUSC	Tumor
8.79602	LUSC	Tumor
8.61185	LUSC	Tumor
9.09021	LUSC	Tumor
8.72914	LUSC	Tumor
8.72016	LUSC	Tumor
8.56835	LUSC	Tumor
8.87664	LUSC	Tumor
7.79894	LUSC	Tumor
9.07999	LUSC	Tumor
8.75901	LUSC	Tumor
9.17421	LUSC	Tumor
9.77732	LUSC	Tumor
9.10463	LUSC	Tumor
9.51964	LUSC	Tumor
9.2132	LUSC	Tumor
9.17253	LUSC	Tumor
8.15416	LUSC	Tumor
8.19183	LUSC	Tumor
7.23262	LUSC	Tumor
8.22694	LUSC	Tumor
9.36926	LUSC	Tumor
9.23757	LUSC	Tumor
8.87256	LUSC	Tumor
8.62346	LUSC	Tumor
9.2375	LUSC	Tumor
8.45188	LUSC	Tumor
8.78579	LUSC	Tumor
8.63166	LUSC	Tumor
9.12079	LUSC	Tumor
8.73387	LUSC	Tumor
8.72627	LUSC	Tumor
9.20766	LUSC	Tumor
7.82418	LUSC	Tumor
9.52615	LUSC	Tumor
8.83528	LUSC	Tumor
8.31863	LUSC	Tumor
9.23402	LUSC	Tumor
8.85639	LUSC	Tumor
8.52443	LUSC	Tumor
8.2038	LUSC	Tumor
8.66449	LUSC	Tumor
9.2742	LUSC	Tumor
9.26583	LUSC	Tumor
8.65212	LUSC	Tumor
8.38873	LUSC	Tumor
8.6198	LUSC	Tumor
9.38449	LUSC	Tumor
9.24594	LUSC	Tumor
8.93755	LUSC	Tumor
8.86341	LUSC	Tumor
8.75937	LUSC	Tumor
8.59666	LUSC	Tumor
8.62142	LUSC	Tumor
8.35777	LUSC	Tumor
7.93578	LUSC	Tumor
9.6434	LUSC	Tumor
8.50446	LUSC	Tumor
7.9301	LUSC	Tumor
8.51668	LUSC	Tumor
9.3917	LUSC	Tumor
8.4371	LUSC	Tumor
8.81956	LUSC	Tumor
8.12528	LUSC	Tumor
8.8013	LUSC	Tumor
8.5229	LUSC	Tumor
10.0791	LUSC	Tumor
9.02055	LUSC	Tumor
8.55076	LUSC	Tumor
8.65748	LUSC	Tumor
8.79101	LUSC	Tumor
9.36178	LUSC	Tumor
8.87202	LUSC	Tumor
8.57676	LUSC	Tumor
8.82846	LUSC	Tumor
9.01646	LUSC	Tumor
9.06424	LUSC	Tumor
8.44177	LUSC	Tumor
8.50195	LUSC	Tumor
8.54384	LUSC	Tumor
9.02197	LUSC	Tumor
8.80568	LUSC	Tumor
9.54595	LUSC	Tumor
8.31533	LUSC	Tumor
7.85591	LUSC	Tumor
8.92389	LUSC	Tumor
8.94399	LUSC	Tumor
8.42574	LUSC	Tumor
9.15776	LUSC	Tumor
8.10781	LUSC	Tumor
8.77775	LUSC	Tumor
9.71423	LUSC	Tumor
9.48929	LUSC	Tumor
8.37038	LUSC	Tumor
8.3313	LUSC	Tumor
8.36999	LUSC	Tumor
8.09677	LUAD	Normal
7.97957	LUAD	Normal
8.22119	LUAD	Normal
8.41021	LUAD	Normal
8.27655	LUAD	Normal
8.34614	LUAD	Normal
8.18905	LUAD	Normal
7.94192	LUAD	Normal
8.24857	LUAD	Normal
8.06967	LUAD	Normal
8.38692	LUAD	Normal
8.44809	LUAD	Normal
8.39955	LUAD	Normal
8.53569	LUAD	Normal
8.27029	LUAD	Normal
8.50554	LUAD	Normal
7.64068	LUAD	Normal
8.52078	LUAD	Normal
8.68025	LUAD	Normal
8.16823	LUAD	Normal
8.28143	LUAD	Normal
8.11692	LUAD	Normal
8.13108	LUAD	Normal
8.4979	LUAD	Normal
8.18446	LUAD	Normal
8.49807	LUAD	Normal
8.32444	LUAD	Normal
8.34275	LUAD	Normal
8.352	LUAD	Normal
8.10027	LUAD	Normal
8.47784	LUAD	Normal
8.05425	LUAD	Normal
8.35249	LUAD	Normal
8.50086	LUAD	Normal
8.24891	LUAD	Normal
8.51674	LUAD	Normal
8.26259	LUAD	Normal
8.43428	LUAD	Normal
8.47744	LUAD	Normal
8.59484	LUAD	Normal
8.19538	LUAD	Normal
8.36428	LUAD	Normal
8.51274	LUAD	Normal
8.38704	LUAD	Normal
8.3276	LUAD	Normal
8.43185	LUAD	Normal
8.48486	LUAD	Normal
8.58301	LUAD	Normal
8.50991	LUAD	Normal
8.62086	LUAD	Normal
8.56521	LUAD	Normal
8.18092	LUAD	Normal
8.42528	LUAD	Normal
8.47356	LUAD	Normal
8.51629	LUAD	Normal
8.39531	LUAD	Normal
8.22623	LUAD	Normal
8.58763	LUAD	Normal
8.26521	LUAD	Normal
8.95921	LUAD	Tumor
8.87976	LUAD	Tumor
8.65068	LUAD	Tumor
8.70277	LUAD	Tumor
9.01284	LUAD	Tumor
8.80079	LUAD	Tumor
9.04936	LUAD	Tumor
8.39812	LUAD	Tumor
8.92545	LUAD	Tumor
8.87421	LUAD	Tumor
8.57674	LUAD	Tumor
8.30312	LUAD	Tumor
8.22144	LUAD	Tumor
8.75834	LUAD	Tumor
7.98031	LUAD	Tumor
9.43671	LUAD	Tumor
8.78359	LUAD	Tumor
8.19221	LUAD	Tumor
9.10959	LUAD	Tumor
9.18443	LUAD	Tumor
8.27772	LUAD	Tumor
8.60496	LUAD	Tumor
8.60251	LUAD	Tumor
9.07641	LUAD	Tumor
9.18216	LUAD	Tumor
8.72641	LUAD	Tumor
9.0155	LUAD	Tumor
8.65703	LUAD	Tumor
8.82617	LUAD	Tumor
8.47996	LUAD	Tumor
9.18739	LUAD	Tumor
8.29088	LUAD	Tumor
8.47569	LUAD	Tumor
7.88276	LUAD	Tumor
8.26535	LUAD	Tumor
8.47278	LUAD	Tumor
8.33479	LUAD	Tumor
8.34467	LUAD	Tumor
8.86748	LUAD	Tumor
8.65063	LUAD	Tumor
8.15953	LUAD	Tumor
8.41261	LUAD	Tumor
8.1844	LUAD	Tumor
9.27636	LUAD	Tumor
7.9416	LUAD	Tumor
8.01936	LUAD	Tumor
9.01508	LUAD	Tumor
8.62044	LUAD	Tumor
8.41681	LUAD	Tumor
8.60913	LUAD	Tumor
8.72877	LUAD	Tumor
8.32099	LUAD	Tumor
8.55569	LUAD	Tumor
8.1419	LUAD	Tumor
8.48793	LUAD	Tumor
8.5335	LUAD	Tumor
8.79685	LUAD	Tumor
8.6041	LUAD	Tumor
8.28968	LUAD	Tumor
8.011	LUAD	Tumor
7.37627	LUAD	Tumor
8.2819	LUAD	Tumor
8.72482	LUAD	Tumor
9.56426	LUAD	Tumor
8.30171	LUAD	Tumor
8.62415	LUAD	Tumor
9.0932	LUAD	Tumor
8.85375	LUAD	Tumor
8.85238	LUAD	Tumor
8.54628	LUAD	Tumor
8.65945	LUAD	Tumor
8.63396	LUAD	Tumor
8.69375	LUAD	Tumor
8.25041	LUAD	Tumor
8.74157	LUAD	Tumor
8.82553	LUAD	Tumor
8.49382	LUAD	Tumor
8.99878	LUAD	Tumor
8.60666	LUAD	Tumor
8.6533	LUAD	Tumor
9.55799	LUAD	Tumor
8.58821	LUAD	Tumor
8.87927	LUAD	Tumor
9.00374	LUAD	Tumor
8.00208	LUAD	Tumor
8.53975	LUAD	Tumor
8.93505	LUAD	Tumor
8.70884	LUAD	Tumor
9.21588	LUAD	Tumor
8.01072	LUAD	Tumor
8.89526	LUAD	Tumor
8.30779	LUAD	Tumor
8.78382	LUAD	Tumor
7.96495	LUAD	Tumor
8.2506	LUAD	Tumor
8.9479	LUAD	Tumor
8.5713	LUAD	Tumor
8.07995	LUAD	Tumor
7.86058	LUAD	Tumor
8.43262	LUAD	Tumor
8.38191	LUAD	Tumor
9.07855	LUAD	Tumor
8.21308	LUAD	Tumor
8.78455	LUAD	Tumor
7.79181	LUAD	Tumor
8.58903	LUAD	Tumor
8.31255	LUAD	Tumor
9.1149	LUAD	Tumor
8.61298	LUAD	Tumor
8.94369	LUAD	Tumor
8.32511	LUAD	Tumor
8.87904	LUAD	Tumor
8.47544	LUAD	Tumor
8.04853	LUAD	Tumor
7.8795	LUAD	Tumor
8.3864	LUAD	Tumor
7.98776	LUAD	Tumor
8.88361	LUAD	Tumor
7.99426	LUAD	Tumor
8.7385	LUAD	Tumor
8.43606	LUAD	Tumor
7.04329	LUAD	Tumor
8.65314	LUAD	Tumor
8.43642	LUAD	Tumor
8.09414	LUAD	Tumor
8.24734	LUAD	Tumor
9.23229	LUAD	Tumor
8.9897	LUAD	Tumor
8.27211	LUAD	Tumor
8.39762	LUAD	Tumor
8.73138	LUAD	Tumor
8.65728	LUAD	Tumor
9.04571	LUAD	Tumor
8.73912	LUAD	Tumor
8.62087	LUAD	Tumor
8.99005	LUAD	Tumor
9.25928	LUAD	Tumor
8.77391	LUAD	Tumor
9.52717	LUAD	Tumor
8.05764	LUAD	Tumor
8.56195	LUAD	Tumor
8.52091	LUAD	Tumor
8.1151	LUAD	Tumor
9.67138	LUAD	Tumor
9.29002	LUAD	Tumor
8.73287	LUAD	Tumor
8.83917	LUAD	Tumor
8.43319	LUAD	Tumor
8.79725	LUAD	Tumor
9.02631	LUAD	Tumor
8.91874	LUAD	Tumor
6.67028	LUAD	Tumor
8.82352	LUAD	Tumor
9.63899	LUAD	Tumor
8.51859	LUAD	Tumor
8.38328	LUAD	Tumor
7.98748	LUAD	Tumor
9.61722	LUAD	Tumor
8.7215	LUAD	Tumor
8.9493	LUAD	Tumor
8.67313	LUAD	Tumor
8.25238	LUAD	Tumor
8.53943	LUAD	Tumor
9.0954	LUAD	Tumor
9.14574	LUAD	Tumor
9.02851	LUAD	Tumor
8.51172	LUAD	Tumor
9.32913	LUAD	Tumor
8.44604	LUAD	Tumor
9.31762	LUAD	Tumor
8.54514	LUAD	Tumor
9.29694	LUAD	Tumor
8.38375	LUAD	Tumor
9.22958	LUAD	Tumor
9.02894	LUAD	Tumor
9.35901	LUAD	Tumor
8.42112	LUAD	Tumor
8.11302	LUAD	Tumor
8.07372	LUAD	Tumor
8.57642	LUAD	Tumor
8.51108	LUAD	Tumor
8.4368	LUAD	Tumor
8.64477	LUAD	Tumor
8.62533	LUAD	Tumor
8.7292	LUAD	Tumor
8.45689	LUAD	Tumor
7.63046	LUAD	Tumor
8.70578	LUAD	Tumor
8.89286	LUAD	Tumor
9.72431	LUAD	Tumor
8.60774	LUAD	Tumor
8.48468	LUAD	Tumor
9.0719	LUAD	Tumor
9.08769	LUAD	Tumor
8.88459	LUAD	Tumor
8.84189	LUAD	Tumor
8.80075	LUAD	Tumor
7.64332	LUAD	Tumor
8.52644	LUAD	Tumor
8.73015	LUAD	Tumor
8.70406	LUAD	Tumor
8.59417	LUAD	Tumor
8.54747	LUAD	Tumor
8.75251	LUAD	Tumor
10.2232	LUAD	Tumor
8.88954	LUAD	Tumor
8.39899	LUAD	Tumor
8.57343	LUAD	Tumor
8.74942	LUAD	Tumor
8.90864	LUAD	Tumor
9.32595	LUAD	Tumor
8.62771	LUAD	Tumor
8.13749	LUAD	Tumor
9.2432	LUAD	Tumor
9.22742	LUAD	Tumor
8.82593	LUAD	Tumor
8.89538	LUAD	Tumor
9.20116	LUAD	Tumor
8.88601	LUAD	Tumor
9.13627	LUAD	Tumor
8.3702	LUAD	Tumor
8.32323	LUAD	Tumor
8.14256	LUAD	Tumor
8.60576	LUAD	Tumor
8.96433	LUAD	Tumor
8.70354	LUAD	Tumor
8.58286	LUAD	Tumor
8.95891	LUAD	Tumor
8.59553	LUAD	Tumor
8.40032	LUAD	Tumor
8.39916	LUAD	Tumor
8.77328	LUAD	Tumor
8.64476	LUAD	Tumor
8.42201	LUAD	Tumor
8.74614	LUAD	Tumor
8.4611	LUAD	Tumor
9.16018	LUAD	Tumor
8.47377	LUAD	Tumor
8.43131	LUAD	Tumor
8.6064	LUAD	Tumor
8.43233	LUAD	Tumor
8.37456	LUAD	Tumor
9.17806	LUAD	Tumor
8.32228	LUAD	Tumor
8.44444	LUAD	Tumor
8.72784	LUAD	Tumor
8.14876	LUAD	Tumor
7.98343	LUAD	Tumor
8.49974	LUAD	Tumor
8.72485	LUAD	Tumor
8.20863	LUAD	Tumor
8.29678	LUAD	Tumor
8.17582	LUAD	Tumor
8.83656	LUAD	Tumor
8.53272	LUAD	Tumor
9.57821	LUAD	Tumor
8.88227	LUAD	Tumor
8.4113	LUAD	Tumor
9.27938	LUAD	Tumor
8.11343	LUAD	Tumor
8.8351	LUAD	Tumor
9.21309	LUAD	Tumor
8.68655	LUAD	Tumor
8.57233	LUAD	Tumor
8.45893	LUAD	Tumor
8.85432	LUAD	Tumor
8.6252	LUAD	Tumor
8.61088	LUAD	Tumor
7.66758	LUAD	Tumor
8.17911	LUAD	Tumor
9.06294	LUAD	Tumor
8.69228	LUAD	Tumor
8.55817	LUAD	Tumor
7.43499	LUAD	Tumor
8.67778	LUAD	Tumor
8.57756	LUAD	Tumor
7.99888	LUAD	Tumor
8.59713	LUAD	Tumor
8.32758	LUAD	Tumor
8.39078	LUAD	Tumor
7.73746	LUAD	Tumor
8.81542	LUAD	Tumor
8.08534	LUAD	Tumor
7.94622	LUAD	Tumor
8.88952	LUAD	Tumor
8.27476	LUAD	Tumor
8.67	LUAD	Tumor
8.47491	LUAD	Tumor
8.45864	LUAD	Tumor
9.42772	LUAD	Tumor
9.36499	LUAD	Tumor
9.43463	LUAD	Tumor
8.86988	LUAD	Tumor
8.58363	LUAD	Tumor
9.47642	LUAD	Tumor
8.5468	LUAD	Tumor
8.72219	LUAD	Tumor
7.76927	LUAD	Tumor
8.59667	LUAD	Tumor
8.67997	LUAD	Tumor
8.24639	LUAD	Tumor
8.4613	LUAD	Tumor
8.56669	LUAD	Tumor
8.68157	LUAD	Tumor
9.08146	LUAD	Tumor
8.43085	LUAD	Tumor
8.76049	LUAD	Tumor
8.88036	LUAD	Tumor
8.37609	LUAD	Tumor
8.53916	LUAD	Tumor
9.55609	LUAD	Tumor
9.43404	LUAD	Tumor
8.64053	LUAD	Tumor
8.36296	LUAD	Tumor
8.93636	LUAD	Tumor
8.68367	LUAD	Tumor
8.65901	LUAD	Tumor
8.6991	LUAD	Tumor
8.16924	LUAD	Tumor
8.64931	LUAD	Tumor
9.09587	LUAD	Tumor
8.69659	LUAD	Tumor
8.30086	LUAD	Tumor
8.26557	LUAD	Tumor
8.77574	LUAD	Tumor
9.1434	LUAD	Tumor
9.36514	LUAD	Tumor
9.19024	LUAD	Tumor
8.21524	LUAD	Tumor
9.13658	LUAD	Tumor
8.5422	LUAD	Tumor
9.10689	LUAD	Tumor
8.44243	LUAD	Tumor
8.23876	LUAD	Tumor
8.60613	LUAD	Tumor
8.57362	LUAD	Tumor
10.1715	LUAD	Tumor
8.04609	LUAD	Tumor
8.50648	LUAD	Tumor
8.57129	LUAD	Tumor
9.21348	LUAD	Tumor
8.62456	LUAD	Tumor
8.92514	LUAD	Tumor
8.77469	LUAD	Tumor
10.1236	LUAD	Tumor
8.61762	LUAD	Tumor
8.73717	LUAD	Tumor
9.37821	LUAD	Tumor
9.3307	LUAD	Tumor
8.85671	LUAD	Tumor
8.82533	LUAD	Tumor
8.20842	LUAD	Tumor
7.9619	LUAD	Tumor
8.71329	LUAD	Tumor
9.36602	LUAD	Tumor
7.37415	LUAD	Tumor
9.33626	LUAD	Tumor
8.24858	LUAD	Tumor
8.4453	LUAD	Tumor
7.89653	LUAD	Tumor
8.62695	LUAD	Tumor
9.05814	LUAD	Tumor
8.69597	LUAD	Tumor
8.44224	LUAD	Tumor
8.06748	LUAD	Tumor
8.15224	LUAD	Tumor
8.90735	LUAD	Tumor
8.74753	LUAD	Tumor
8.62055	LUAD	Tumor
8.03577	LUAD	Tumor
8.68848	LUAD	Tumor
8.71838	LUAD	Tumor
8.54843	LUAD	Tumor
8.92398	LUAD	Tumor
8.92828	LUAD	Tumor
9.775	LUAD	Tumor
8.64204	LUAD	Tumor
8.95381	LUAD	Tumor
8.89801	LUAD	Tumor
8.30828	LUAD	Tumor
9.593	LUAD	Tumor
8.38761	LUAD	Tumor
8.89892	LUAD	Tumor
8.77201	LUAD	Tumor
8.58735	LUAD	Tumor
8.68379	LUAD	Tumor
9.23748	LUAD	Tumor
8.39675	LUAD	Tumor
9.10027	LUAD	Tumor
8.5184	LUAD	Tumor
9.03145	LUAD	Tumor
9.4304	LUAD	Tumor
8.03139	LUAD	Tumor
7.95437	LUAD	Tumor
8.53447	LUAD	Tumor
8.76329	LUAD	Tumor
8.57029	LUAD	Tumor
8.53282	LUAD	Tumor
8.45352	LUAD	Tumor
8.16549	LUAD	Tumor
8.70113	LUAD	Tumor
9.41808	LUAD	Tumor
8.27485	LUAD	Tumor
8.46349	LUAD	Tumor
8.58102	LUAD	Tumor
8.5562	LUAD	Tumor
9.2592	LUAD	Tumor
8.92726	LUAD	Tumor
9.53204	LUAD	Tumor
8.47514	LUAD	Tumor
8.27919	LUAD	Tumor
9.45462	LUAD	Tumor
9.36635	LUAD	Tumor
8.63952	LUAD	Tumor
8.57525	LUAD	Tumor
9.08405	LUAD	Tumor
8.37698	LUAD	Tumor
8.34581	LUAD	Tumor
9.01656	LUAD	Tumor
8.46015	LUAD	Tumor
8.39185	LUAD	Tumor
8.31296	LUAD	Tumor
8.6049	LUAD	Tumor
9.08039	LUAD	Tumor
8.87981	LUAD	Tumor
8.4868	LUAD	Tumor
8.67805	LUAD	Tumor
8.41554	LUAD	Tumor
8.52971	LUAD	Tumor
8.62958	LUAD	Tumor
8.54682	LUAD	Tumor
8.87626	LUAD	Tumor
8.73335	LUAD	Tumor
8.94098	LUAD	Tumor
8.74249	LUAD	Tumor
8.79118	LUAD	Tumor
8.72643	LUAD	Tumor
8.74652	LUAD	Tumor
9.16012	LUAD	Tumor
8.14737	LUAD	Tumor
8.34942	LUAD	Tumor
8.35155	LUAD	Tumor
8.91937	LUAD	Tumor
9.10252	LUAD	Tumor
8.79838	LUAD	Tumor
9.2557	LUAD	Tumor
8.87244	LUAD	Tumor
8.41891	LUAD	Tumor
8.34977	LUAD	Tumor
9.02728	LUAD	Tumor
9.1935	LUAD	Tumor
7.76617	LUAD	Tumor
8.56447	LUAD	Tumor
8.24901	LUAD	Tumor
8.9535	LUAD	Tumor
8.43343	LUAD	Tumor
8.14627	LUAD	Tumor
8.29157	LUAD	Tumor
8.52809	LUAD	Tumor
8.23854	LUAD	Tumor
8.83943	LUAD	Tumor
8.46372	LUAD	Tumor
8.90959	LUAD	Tumor
8.48311	LUAD	Tumor
8.54196	LUAD	Tumor
8.47121	LUAD	Tumor
8.58948	LUAD	Tumor
8.18619	LUAD	Tumor
9.14907	LUAD	Tumor
8.82695	LUAD	Tumor
8.46932	LUAD	Tumor
8.58466	LUAD	Tumor
9.23978	LUAD	Tumor
8.33886	LUAD	Tumor
8.57374	LUAD	Tumor
8.27083	LUAD	Tumor
8.884	LUAD	Tumor
8.39396	LUAD	Tumor
8.50242	LUAD	Tumor
8.13536	LUAD	Tumor
8.21062	LUAD	Tumor
8.87213	LUAD	Tumor
8.72484	LUAD	Tumor
10.0032	LUAD	Tumor
8.93155	LUAD	Tumor
8.29211	LUAD	Tumor
9.08854	LUAD	Tumor
8.66855	LUAD	Tumor
8.86335	LUAD	Tumor
8.12297	LUAD	Tumor
8.49491	LUAD	Tumor
9.02931	LUAD	Tumor
7.8711	LUAD	Tumor
9.14258	LUAD	Tumor
9.39608	LUAD	Tumor
8.63682	LUAD	Tumor
9.31381	LUAD	Tumor
8.34802	LUAD	Tumor
8.63571	LUAD	Tumor
9.19481	LUAD	Tumor
8.92091	LUAD	Tumor
8.75272	LUAD	Tumor
8.51747	LUAD	Tumor
8.65685	LUAD	Tumor
8.36578	LUAD	Tumor
9.56986	LUAD	Tumor
8.5162	LUAD	Tumor
8.42608	LUAD	Tumor
7.81099	LUAD	Tumor
8.95248	LUAD	Tumor
8.31294	LUAD	Tumor
8.59441	LUAD	Tumor
8.72191	LUAD	Tumor
8.66661	LUAD	Tumor
8.59631	LUAD	Tumor
8.89228	LUAD	Tumor
8.48941	LUAD	Tumor
8.29306	STAD	Normal
8.17855	STAD	Normal
8.45742	STAD	Normal
8.28543	STAD	Normal
8.27108	STAD	Normal
7.99732	STAD	Normal
8.38812	STAD	Normal
8.24011	STAD	Normal
8.40482	STAD	Normal
8.51185	STAD	Normal
8.20931	STAD	Normal
8.9077	STAD	Normal
8.08962	STAD	Normal
7.66573	STAD	Normal
8.03763	STAD	Normal
8.09101	STAD	Normal
8.2743	STAD	Normal
7.74376	STAD	Normal
7.86811	STAD	Normal
8.23938	STAD	Normal
8.50174	STAD	Normal
8.80945	STAD	Normal
8.70457	STAD	Normal
8.48789	STAD	Normal
8.39824	STAD	Normal
8.39877	STAD	Normal
8.71009	STAD	Normal
8.6115	STAD	Normal
8.63119	STAD	Normal
8.59954	STAD	Normal
8.77568	STAD	Normal
8.67159	STAD	Normal
9.07693	STAD	Normal
8.83057	STAD	Normal
8.23481	STAD	Normal
9.49287	STAD	Tumor
9.0364	STAD	Tumor
8.28019	STAD	Tumor
8.13254	STAD	Tumor
9.05091	STAD	Tumor
8.79439	STAD	Tumor
8.60699	STAD	Tumor
8.49508	STAD	Tumor
8.71522	STAD	Tumor
8.93211	STAD	Tumor
8.65527	STAD	Tumor
9.14624	STAD	Tumor
8.91901	STAD	Tumor
8.71984	STAD	Tumor
8.39372	STAD	Tumor
9.06047	STAD	Tumor
8.79266	STAD	Tumor
9.12239	STAD	Tumor
8.70922	STAD	Tumor
8.01911	STAD	Tumor
8.97236	STAD	Tumor
8.77163	STAD	Tumor
8.96783	STAD	Tumor
9.20996	STAD	Tumor
8.62638	STAD	Tumor
8.85485	STAD	Tumor
9.43414	STAD	Tumor
9.21913	STAD	Tumor
8.70495	STAD	Tumor
9.09837	STAD	Tumor
8.27167	STAD	Tumor
8.0404	STAD	Tumor
8.40304	STAD	Tumor
8.59357	STAD	Tumor
9.09091	STAD	Tumor
8.0853	STAD	Tumor
8.47261	STAD	Tumor
8.48612	STAD	Tumor
8.03091	STAD	Tumor
9.00517	STAD	Tumor
8.08279	STAD	Tumor
8.22146	STAD	Tumor
8.47421	STAD	Tumor
8.56157	STAD	Tumor
8.44534	STAD	Tumor
8.09707	STAD	Tumor
8.59698	STAD	Tumor
8.24935	STAD	Tumor
8.67589	STAD	Tumor
8.60515	STAD	Tumor
8.65779	STAD	Tumor
8.12529	STAD	Tumor
8.11393	STAD	Tumor
8.38362	STAD	Tumor
9.22086	STAD	Tumor
9.26166	STAD	Tumor
7.41426	STAD	Tumor
8.61011	STAD	Tumor
8.47035	STAD	Tumor
8.93865	STAD	Tumor
8.11005	STAD	Tumor
8.85048	STAD	Tumor
8.60849	STAD	Tumor
8.96501	STAD	Tumor
8.4709	STAD	Tumor
8.18115	STAD	Tumor
8.34626	STAD	Tumor
8.74682	STAD	Tumor
8.35298	STAD	Tumor
8.54728	STAD	Tumor
8.30265	STAD	Tumor
8.51177	STAD	Tumor
8.95816	STAD	Tumor
9.17774	STAD	Tumor
8.59517	STAD	Tumor
9.01422	STAD	Tumor
9.09678	STAD	Tumor
8.89339	STAD	Tumor
8.92452	STAD	Tumor
8.70623	STAD	Tumor
8.94076	STAD	Tumor
8.51242	STAD	Tumor
8.35437	STAD	Tumor
8.62298	STAD	Tumor
8.94458	STAD	Tumor
8.71449	STAD	Tumor
9.07374	STAD	Tumor
8.45405	STAD	Tumor
8.83534	STAD	Tumor
9.2488	STAD	Tumor
8.74172	STAD	Tumor
8.97839	STAD	Tumor
8.69888	STAD	Tumor
8.75993	STAD	Tumor
8.7735	STAD	Tumor
9.28488	STAD	Tumor
8.64516	STAD	Tumor
8.7435	STAD	Tumor
8.29399	STAD	Tumor
8.64671	STAD	Tumor
8.70794	STAD	Tumor
8.88823	STAD	Tumor
8.98827	STAD	Tumor
8.9123	STAD	Tumor
8.46596	STAD	Tumor
8.82788	STAD	Tumor
9.52468	STAD	Tumor
8.85239	STAD	Tumor
9.28661	STAD	Tumor
9.35942	STAD	Tumor
9.38564	STAD	Tumor
8.70085	STAD	Tumor
9.35768	STAD	Tumor
8.17418	STAD	Tumor
8.48268	STAD	Tumor
8.40169	STAD	Tumor
9.62316	STAD	Tumor
8.53173	STAD	Tumor
8.70534	STAD	Tumor
8.69288	STAD	Tumor
8.85469	STAD	Tumor
8.84688	STAD	Tumor
8.49533	STAD	Tumor
8.48319	STAD	Tumor
9.21546	STAD	Tumor
8.60801	STAD	Tumor
8.99727	STAD	Tumor
8.53052	STAD	Tumor
8.28185	STAD	Tumor
8.91056	STAD	Tumor
8.54638	STAD	Tumor
8.79855	STAD	Tumor
9.12591	STAD	Tumor
8.75254	STAD	Tumor
9.80142	STAD	Tumor
9.22443	STAD	Tumor
7.82621	STAD	Tumor
8.43742	STAD	Tumor
7.65123	STAD	Tumor
8.52414	STAD	Tumor
8.01675	STAD	Tumor
8.79866	STAD	Tumor
8.59086	STAD	Tumor
8.40027	STAD	Tumor
7.79181	STAD	Tumor
8.65732	STAD	Tumor
7.21174	STAD	Tumor
8.71614	STAD	Tumor
8.32095	STAD	Tumor
8.68337	STAD	Tumor
8.75939	STAD	Tumor
9.12476	STAD	Tumor
8.84264	STAD	Tumor
9.29663	STAD	Tumor
9.54534	STAD	Tumor
9.11022	STAD	Tumor
9.28787	STAD	Tumor
8.24674	STAD	Tumor
8.75597	STAD	Tumor
9.25095	STAD	Tumor
8.76573	STAD	Tumor
8.58048	STAD	Tumor
8.13169	STAD	Tumor
8.57836	STAD	Tumor
8.17049	STAD	Tumor
8.50068	STAD	Tumor
8.69168	STAD	Tumor
9.36564	STAD	Tumor
9.31669	STAD	Tumor
8.2882	STAD	Tumor
9.15046	STAD	Tumor
8.80909	STAD	Tumor
7.13045	STAD	Tumor
9.49268	STAD	Tumor
9.0803	STAD	Tumor
8.65596	STAD	Tumor
9.27942	STAD	Tumor
9.61015	STAD	Tumor
10.8165	STAD	Tumor
8.99847	STAD	Tumor
9.50507	STAD	Tumor
8.95311	STAD	Tumor
9.24167	STAD	Tumor
8.6868	STAD	Tumor
9.16458	STAD	Tumor
9.08445	STAD	Tumor
9.00485	STAD	Tumor
9.78308	STAD	Tumor
9.09747	STAD	Tumor
9.25443	STAD	Tumor
8.46636	STAD	Tumor
8.79616	STAD	Tumor
7.47013	STAD	Tumor
8.25301	STAD	Tumor
8.47166	STAD	Tumor
7.96407	STAD	Tumor
8.02912	STAD	Tumor
8.53493	STAD	Tumor
8.50534	STAD	Tumor
9.32786	STAD	Tumor
8.35894	STAD	Tumor
8.29511	STAD	Tumor
7.91012	STAD	Tumor
8.18267	STAD	Tumor
8.50341	STAD	Tumor
7.80202	STAD	Tumor
8.70095	STAD	Tumor
7.4725	STAD	Tumor
8.47845	STAD	Tumor
8.03495	STAD	Tumor
8.61309	STAD	Tumor
8.47513	STAD	Tumor
9.35296	STAD	Tumor
7.78674	STAD	Tumor
9.38364	STAD	Tumor
8.71499	STAD	Tumor
8.96534	STAD	Tumor
8.30648	STAD	Tumor
8.72852	STAD	Tumor
9.28736	STAD	Tumor
9.11696	STAD	Tumor
9.50716	STAD	Tumor
9.18006	STAD	Tumor
8.57897	STAD	Tumor
8.19675	STAD	Tumor
9.04277	STAD	Tumor
8.43863	STAD	Tumor
8.78397	STAD	Tumor
9.50019	STAD	Tumor
9.33233	STAD	Tumor
8.90391	STAD	Tumor
9.09667	STAD	Tumor
8.75486	STAD	Tumor
8.71751	STAD	Tumor
8.42544	STAD	Tumor
9.65754	STAD	Tumor
8.74587	STAD	Tumor
8.53065	STAD	Tumor
8.99247	STAD	Tumor
8.74457	STAD	Tumor
8.82542	STAD	Tumor
7.9419	STAD	Tumor
9.11063	STAD	Tumor
8.06837	STAD	Tumor
8.85208	STAD	Tumor
8.52825	STAD	Tumor
9.12306	STAD	Tumor
9.3264	STAD	Tumor
8.29922	STAD	Tumor
8.76444	STAD	Tumor
9.26112	STAD	Tumor
8.3444	STAD	Tumor
8.92225	STAD	Tumor
8.94339	STAD	Tumor
9.2158	STAD	Tumor
8.7085	STAD	Tumor
8.17033	STAD	Tumor
9.01953	STAD	Tumor
8.31263	STAD	Tumor
8.44592	STAD	Tumor
8.20668	STAD	Tumor
8.36805	STAD	Tumor
9.06628	STAD	Tumor
9.09316	STAD	Tumor
8.66477	STAD	Tumor
9.22216	STAD	Tumor
8.75491	STAD	Tumor
8.64189	STAD	Tumor
8.60002	STAD	Tumor
9.07977	STAD	Tumor
9.02017	STAD	Tumor
9.01925	STAD	Tumor
8.9317	STAD	Tumor
9.01376	STAD	Tumor
9.44602	STAD	Tumor
8.4443	STAD	Tumor
9.05293	STAD	Tumor
9.20876	STAD	Tumor
8.87471	STAD	Tumor
8.53482	STAD	Tumor
9.55182	STAD	Tumor
9.24216	STAD	Tumor
9.22433	STAD	Tumor
8.61647	STAD	Tumor
9.38958	STAD	Tumor
9.03424	STAD	Tumor
8.1868	STAD	Tumor
8.92893	STAD	Tumor
8.71722	STAD	Tumor
9.69392	STAD	Tumor
8.85575	STAD	Tumor
8.58466	STAD	Tumor
9.447	STAD	Tumor
7.81149	STAD	Tumor
8.98007	STAD	Tumor
9.39505	STAD	Tumor
8.52937	STAD	Tumor
8.76286	STAD	Tumor
9.32161	STAD	Tumor
8.69216	STAD	Tumor
8.77038	STAD	Tumor
8.81194	STAD	Tumor
8.9353	STAD	Tumor
9.24545	STAD	Tumor
8.71461	STAD	Tumor
8.40731	STAD	Tumor
8.00388	STAD	Tumor
9.13374	STAD	Tumor
9.50731	STAD	Tumor
8.51832	STAD	Tumor
8.22176	STAD	Tumor
8.53035	STAD	Tumor
8.48597	STAD	Tumor
7.65392	STAD	Tumor
8.41942	STAD	Tumor
8.10852	STAD	Tumor
8.87586	STAD	Tumor
7.93706	STAD	Tumor
8.95825	STAD	Tumor
9.17858	STAD	Tumor
9.15044	STAD	Tumor
8.81054	STAD	Tumor
8.5011	STAD	Tumor
8.14627	STAD	Tumor
9.36327	STAD	Tumor
8.97801	STAD	Tumor
8.41689	STAD	Tumor
9.23767	STAD	Tumor
9.34691	STAD	Tumor
8.02585	STAD	Tumor
8.77411	STAD	Tumor
8.01316	STAD	Tumor
8.21979	STAD	Tumor
8.45131	STAD	Tumor
8.54792	STAD	Tumor
8.69154	STAD	Tumor
9.36033	STAD	Tumor
8.61791	STAD	Tumor
8.71932	STAD	Tumor
9.10887	STAD	Tumor
8.98403	STAD	Tumor
8.71837	STAD	Tumor
8.70875	STAD	Tumor
8.9854	STAD	Tumor
8.6285	STAD	Tumor
8.74584	STAD	Tumor
8.69705	STAD	Tumor
8.97867	STAD	Tumor
8.79763	STAD	Tumor
8.47062	STAD	Tumor
8.24193	STAD	Tumor
8.7429	STAD	Tumor
8.07369	STAD	Tumor
9.00948	STAD	Tumor
8.32764	STAD	Tumor
9.00129	STAD	Tumor
8.48033	STAD	Tumor
9.77836	STAD	Tumor
9.30554	STAD	Tumor
7.96548	STAD	Tumor
8.57358	STAD	Tumor
9.63911	STAD	Tumor
9.05921	STAD	Tumor
9.53601	STAD	Tumor
9.46572	STAD	Tumor
8.98515	STAD	Tumor
8.77367	STAD	Tumor
9.05311	STAD	Tumor
9.28843	STAD	Tumor
9.20363	STAD	Tumor
8.28479	STAD	Tumor
9.38209	STAD	Tumor
9.0774	STAD	Tumor
9.04484	STAD	Tumor
9.02412	STAD	Tumor
8.79716	STAD	Tumor
9.31818	STAD	Tumor
8.66492	STAD	Tumor
9.14047	STAD	Tumor
9.63494	STAD	Tumor
8.6099	STAD	Tumor
8.27843	STAD	Tumor
9.52916	STAD	Tumor
9.51347	STAD	Tumor
8.90336	STAD	Tumor
8.87219	STAD	Tumor
9.28876	STAD	Tumor
9.08295	STAD	Tumor
9.07693	STAD	Tumor
9.33474	STAD	Tumor
9.45026	STAD	Tumor
9.1186	STAD	Tumor
9.28136	STAD	Tumor
8.94634	STAD	Tumor
9.05758	STAD	Tumor
9.48111	STAD	Tumor
8.66851	STAD	Tumor
9.22638	STAD	Tumor
8.92283	STAD	Tumor
8.87826	STAD	Tumor
8.39166	STAD	Tumor
9.41985	STAD	Tumor
9.16945	STAD	Tumor
8.63355	STAD	Tumor
9.59734	STAD	Tumor
8.33733	STAD	Tumor
9.07574	STAD	Tumor
9.06657	STAD	Tumor
9.48911	STAD	Tumor
9.05061	STAD	Tumor
9.005	STAD	Tumor
9.01267	STAD	Tumor
9.20209	STAD	Tumor
8.62979	STAD	Tumor
8.26135	STAD	Tumor
8.07522	LIHC	Normal
7.68513	LIHC	Normal
8.04753	LIHC	Normal
7.95065	LIHC	Normal
8.161	LIHC	Normal
8.41248	LIHC	Normal
8.28639	LIHC	Normal
7.75937	LIHC	Normal
7.72288	LIHC	Normal
8.02822	LIHC	Normal
8.40987	LIHC	Normal
7.85568	LIHC	Normal
8.04731	LIHC	Normal
8.58483	LIHC	Normal
8.70411	LIHC	Normal
7.97494	LIHC	Normal
8.35147	LIHC	Normal
8.46029	LIHC	Normal
8.08321	LIHC	Normal
7.9691	LIHC	Normal
8.3521	LIHC	Normal
8.31535	LIHC	Normal
8.38514	LIHC	Normal
8.04232	LIHC	Normal
7.89416	LIHC	Normal
8.20055	LIHC	Normal
8.38896	LIHC	Normal
8.38352	LIHC	Normal
8.38033	LIHC	Normal
8.1816	LIHC	Normal
8.07177	LIHC	Normal
7.88123	LIHC	Normal
8.0514	LIHC	Normal
7.32781	LIHC	Normal
8.05624	LIHC	Normal
7.91767	LIHC	Normal
7.85278	LIHC	Normal
8.1811	LIHC	Normal
7.67141	LIHC	Normal
7.94535	LIHC	Normal
8.53349	LIHC	Normal
7.90449	LIHC	Normal
7.9108	LIHC	Normal
8.44699	LIHC	Normal
8.24779	LIHC	Normal
8.16839	LIHC	Normal
7.56444	LIHC	Normal
8.00313	LIHC	Normal
7.75774	LIHC	Normal
8.29028	LIHC	Normal
8.24474	LIHC	Tumor
7.96516	LIHC	Tumor
8.91708	LIHC	Tumor
8.14009	LIHC	Tumor
8.37782	LIHC	Tumor
8.06429	LIHC	Tumor
8.63651	LIHC	Tumor
8.80813	LIHC	Tumor
8.54044	LIHC	Tumor
8.96641	LIHC	Tumor
7.21936	LIHC	Tumor
8.54901	LIHC	Tumor
7.8174	LIHC	Tumor
7.64172	LIHC	Tumor
8.6812	LIHC	Tumor
8.38991	LIHC	Tumor
8.67678	LIHC	Tumor
8.46374	LIHC	Tumor
8.30362	LIHC	Tumor
9.58593	LIHC	Tumor
8.43266	LIHC	Tumor
8.28635	LIHC	Tumor
9.25801	LIHC	Tumor
9.32636	LIHC	Tumor
8.28974	LIHC	Tumor
8.54133	LIHC	Tumor
8.61616	LIHC	Tumor
8.35094	LIHC	Tumor
8.21083	LIHC	Tumor
8.36588	LIHC	Tumor
8.97524	LIHC	Tumor
8.32151	LIHC	Tumor
8.25423	LIHC	Tumor
8.02847	LIHC	Tumor
8.68918	LIHC	Tumor
8.52213	LIHC	Tumor
9.0145	LIHC	Tumor
8.56002	LIHC	Tumor
8.9257	LIHC	Tumor
8.8959	LIHC	Tumor
7.61225	LIHC	Tumor
8.95473	LIHC	Tumor
8.57954	LIHC	Tumor
8.73273	LIHC	Tumor
8.9616	LIHC	Tumor
9.15966	LIHC	Tumor
7.29333	LIHC	Tumor
7.61927	LIHC	Tumor
7.97725	LIHC	Tumor
9.26785	LIHC	Tumor
8.55459	LIHC	Tumor
7.98982	LIHC	Tumor
8.56829	LIHC	Tumor
7.9915	LIHC	Tumor
9.01363	LIHC	Tumor
8.82377	LIHC	Tumor
8.89485	LIHC	Tumor
7.05577	LIHC	Tumor
8.24684	LIHC	Tumor
8.59574	LIHC	Tumor
8.41181	LIHC	Tumor
9.16812	LIHC	Tumor
10.0425	LIHC	Tumor
8.18889	LIHC	Tumor
8.50357	LIHC	Tumor
8.84559	LIHC	Tumor
8.34698	LIHC	Tumor
8.11593	LIHC	Tumor
8.17036	LIHC	Tumor
9.11759	LIHC	Tumor
7.88959	LIHC	Tumor
8.00555	LIHC	Tumor
8.0966	LIHC	Tumor
7.80055	LIHC	Tumor
8.14094	LIHC	Tumor
9.08731	LIHC	Tumor
8.62182	LIHC	Tumor
8.50421	LIHC	Tumor
8.86923	LIHC	Tumor
8.0575	LIHC	Tumor
9.36271	LIHC	Tumor
7.66763	LIHC	Tumor
8.92775	LIHC	Tumor
8.69505	LIHC	Tumor
8.46395	LIHC	Tumor
8.95851	LIHC	Tumor
8.34356	LIHC	Tumor
9.30404	LIHC	Tumor
9.15614	LIHC	Tumor
8.23872	LIHC	Tumor
8.72592	LIHC	Tumor
7.86867	LIHC	Tumor
8.33046	LIHC	Tumor
8.18426	LIHC	Tumor
8.65104	LIHC	Tumor
8.95164	LIHC	Tumor
8.64797	LIHC	Tumor
8.11423	LIHC	Tumor
8.79295	LIHC	Tumor
8.38716	LIHC	Tumor
8.70401	LIHC	Tumor
8.55629	LIHC	Tumor
8.81401	LIHC	Tumor
8.73795	LIHC	Tumor
7.97813	LIHC	Tumor
9.14633	LIHC	Tumor
8.78867	LIHC	Tumor
8.76007	LIHC	Tumor
8.70934	LIHC	Tumor
9.20893	LIHC	Tumor
8.03282	LIHC	Tumor
8.71105	LIHC	Tumor
8.27514	LIHC	Tumor
7.5701	LIHC	Tumor
8.09061	LIHC	Tumor
7.92576	LIHC	Tumor
7.84489	LIHC	Tumor
7.43414	LIHC	Tumor
8.55298	LIHC	Tumor
8.42639	LIHC	Tumor
7.20092	LIHC	Tumor
7.03665	LIHC	Tumor
8.26513	LIHC	Tumor
8.38118	LIHC	Tumor
8.94569	LIHC	Tumor
8.73697	LIHC	Tumor
8.38337	LIHC	Tumor
8.85566	LIHC	Tumor
8.6529	LIHC	Tumor
9.43373	LIHC	Tumor
8.75656	LIHC	Tumor
8.49605	LIHC	Tumor
8.82411	LIHC	Tumor
8.2173	LIHC	Tumor
8.01772	LIHC	Tumor
8.78867	LIHC	Tumor
8.48404	LIHC	Tumor
8.48065	LIHC	Tumor
9.15218	LIHC	Tumor
8.46321	LIHC	Tumor
8.40139	LIHC	Tumor
8.85956	LIHC	Tumor
8.41008	LIHC	Tumor
8.8085	LIHC	Tumor
8.2264	LIHC	Tumor
8.08295	LIHC	Tumor
9.0671	LIHC	Tumor
8.66556	LIHC	Tumor
7.21193	LIHC	Tumor
8.72291	LIHC	Tumor
9.04074	LIHC	Tumor
7.87813	LIHC	Tumor
8.98007	LIHC	Tumor
8.96797	LIHC	Tumor
8.39663	LIHC	Tumor
8.6985	LIHC	Tumor
8.08627	LIHC	Tumor
7.44439	LIHC	Tumor
8.31267	LIHC	Tumor
8.53875	LIHC	Tumor
8.00891	LIHC	Tumor
7.87616	LIHC	Tumor
7.46245	LIHC	Tumor
7.7383	LIHC	Tumor
8.90035	LIHC	Tumor
8.20959	LIHC	Tumor
8.48968	LIHC	Tumor
8.16122	LIHC	Tumor
9.05863	LIHC	Tumor
7.48119	LIHC	Tumor
8.54684	LIHC	Tumor
8.06411	LIHC	Tumor
8.24873	LIHC	Tumor
8.01898	LIHC	Tumor
8.61942	LIHC	Tumor
8.27905	LIHC	Tumor
8.00892	LIHC	Tumor
8.99185	LIHC	Tumor
8.72785	LIHC	Tumor
8.45975	LIHC	Tumor
8.05929	LIHC	Tumor
8.21496	LIHC	Tumor
7.35769	LIHC	Tumor
8.00271	LIHC	Tumor
7.34304	LIHC	Tumor
7.43053	LIHC	Tumor
9.05657	LIHC	Tumor
9.0223	LIHC	Tumor
9.33329	LIHC	Tumor
7.8359	LIHC	Tumor
8.56815	LIHC	Tumor
7.96946	LIHC	Tumor
7.95533	LIHC	Tumor
8.0767	LIHC	Tumor
9.2348	LIHC	Tumor
8.00674	LIHC	Tumor
7.467	LIHC	Tumor
8.16156	LIHC	Tumor
8.64259	LIHC	Tumor
7.83029	LIHC	Tumor
8.88659	LIHC	Tumor
7.50109	LIHC	Tumor
7.20787	LIHC	Tumor
9.00716	LIHC	Tumor
9.00923	LIHC	Tumor
7.86886	LIHC	Tumor
7.97714	LIHC	Tumor
8.61428	LIHC	Tumor
8.04088	LIHC	Tumor
7.64458	LIHC	Tumor
8.02374	LIHC	Tumor
7.82109	LIHC	Tumor
8.56311	LIHC	Tumor
7.94733	LIHC	Tumor
7.41181	LIHC	Tumor
7.11822	LIHC	Tumor
7.29556	LIHC	Tumor
8.53714	LIHC	Tumor
8.35447	LIHC	Tumor
7.90028	LIHC	Tumor
8.16833	LIHC	Tumor
9.12807	LIHC	Tumor
8.30607	LIHC	Tumor
8.39834	LIHC	Tumor
7.78448	LIHC	Tumor
8.55815	LIHC	Tumor
7.69202	LIHC	Tumor
7.97154	LIHC	Tumor
8.33073	LIHC	Tumor
8.24675	LIHC	Tumor
8.33272	LIHC	Tumor
8.32594	LIHC	Tumor
8.41527	LIHC	Tumor
8.56719	LIHC	Tumor
8.29723	LIHC	Tumor
8.37336	LIHC	Tumor
8.5715	LIHC	Tumor
8.3341	LIHC	Tumor
9.09044	LIHC	Tumor
8.60324	LIHC	Tumor
9.00789	LIHC	Tumor
9.06459	LIHC	Tumor
8.9586	LIHC	Tumor
7.42175	LIHC	Tumor
8.63613	LIHC	Tumor
7.83129	LIHC	Tumor
8.55983	LIHC	Tumor
8.92835	LIHC	Tumor
8.69903	LIHC	Tumor
7.94206	LIHC	Tumor
8.40916	LIHC	Tumor
8.6267	LIHC	Tumor
9.00575	LIHC	Tumor
7.75295	LIHC	Tumor
8.9645	LIHC	Tumor
8.40427	LIHC	Tumor
8.06997	LIHC	Tumor
8.94219	LIHC	Tumor
7.84912	LIHC	Tumor
7.36276	LIHC	Tumor
8.85584	LIHC	Tumor
8.07483	LIHC	Tumor
8.57628	LIHC	Tumor
8.2479	LIHC	Tumor
8.37157	LIHC	Tumor
8.34683	LIHC	Tumor
8.58566	LIHC	Tumor
7.72808	LIHC	Tumor
8.07328	LIHC	Tumor
7.91982	LIHC	Tumor
9.07237	LIHC	Tumor
8.43936	LIHC	Tumor
8.17465	LIHC	Tumor
7.62794	LIHC	Tumor
8.33779	LIHC	Tumor
7.09646	LIHC	Tumor
8.66228	LIHC	Tumor
7.98984	LIHC	Tumor
8.40595	LIHC	Tumor
8.28354	LIHC	Tumor
7.83409	LIHC	Tumor
7.46412	LIHC	Tumor
8.74363	LIHC	Tumor
8.65192	LIHC	Tumor
7.89255	LIHC	Tumor
7.80837	LIHC	Tumor
8.59312	LIHC	Tumor
8.7169	LIHC	Tumor
8.43874	LIHC	Tumor
8.07095	LIHC	Tumor
8.92526	LIHC	Tumor
8.36614	LIHC	Tumor
8.28176	LIHC	Tumor
9.48928	LIHC	Tumor
7.68789	LIHC	Tumor
7.6413	LIHC	Tumor
8.92228	LIHC	Tumor
8.24031	LIHC	Tumor
8.44949	LIHC	Tumor
8.36784	LIHC	Tumor
8.71275	LIHC	Tumor
8.70557	LIHC	Tumor
8.9599	LIHC	Tumor
8.40315	LIHC	Tumor
8.49447	LIHC	Tumor
8.89468	LIHC	Tumor
8.36569	LIHC	Tumor
8.19325	LIHC	Tumor
8.19481	LIHC	Tumor
8.22599	LIHC	Tumor
7.79801	LIHC	Tumor
8.88927	LIHC	Tumor
8.38739	LIHC	Tumor
7.70659	LIHC	Tumor
7.70568	LIHC	Tumor
7.56606	LIHC	Tumor
8.06248	LIHC	Tumor
8.57058	LIHC	Tumor
8.19971	LIHC	Tumor
7.33189	LIHC	Tumor
8.1608	LIHC	Tumor
8.51288	LIHC	Tumor
8.09921	LIHC	Tumor
8.18065	LIHC	Tumor
8.3248	LIHC	Tumor
8.42603	LIHC	Tumor
7.62976	LIHC	Tumor
8.63381	LIHC	Tumor
7.93565	LIHC	Tumor
8.69292	LIHC	Tumor
8.30618	LIHC	Tumor
8.18513	LIHC	Tumor
7.97875	LIHC	Tumor
8.49071	LIHC	Tumor
8.36376	LIHC	Tumor
8.06084	LIHC	Tumor
8.58694	LIHC	Tumor
8.15012	LIHC	Tumor
8.53893	LIHC	Tumor
8.41993	LIHC	Tumor
8.58122	LIHC	Tumor
8.72513	LIHC	Tumor
9.22275	LIHC	Tumor
8.69647	LIHC	Tumor
9.29701	LIHC	Tumor
7.56419	LIHC	Tumor
8.89161	LIHC	Tumor
8.64132	LIHC	Tumor
9.00945	LIHC	Tumor
8.40074	LIHC	Tumor
8.88784	LIHC	Tumor
7.56307	LIHC	Tumor
7.6494	LIHC	Tumor
8.15501	LIHC	Tumor
8.15828	LIHC	Tumor
7.3015	LIHC	Tumor
9.18476	LIHC	Tumor
7.77817	LIHC	Tumor
8.52352	LIHC	Tumor
8.83668	LIHC	Tumor
8.64526	LIHC	Tumor
7.99694	LIHC	Tumor
8.65331	LIHC	Tumor
8.46863	LIHC	Tumor
8.67555	LIHC	Tumor
8.58452	LIHC	Tumor
8.44671	LIHC	Tumor
9.22439	LIHC	Tumor
8.80154	LIHC	Tumor
8.20342	LIHC	Tumor
8.11793	LIHC	Tumor
8.67837	LIHC	Tumor
[truncated: 3,171 more rows]

## Sheet: Fig. 1b and 1d
Figure 1B	A hit from the Kinetic High-Throughput Screening of PARG inhibitor
	TR-FRET	JA2-3
	[min]	0	4	8	12	16	20	24	28	32	36	40
	12.5 nM PARG	1.10772	1.17058	1.1753	1.09838	1.1414	1.03277	0.936838	0.937473	0.963564	0.923959	0.966033
	25 nM PARG	1.17164	1.24184	1.18762	1.10612	1.05372	1.01696	0.940311	0.99028	1.0366	0.935783	1.04553
Positive control	Average	1.18003	1.1612	1.09591	1.13733	1.13231	1.11626	1.08341	1.12226	1.1248	1.12513	1.1201
	Stdev	0.0617709	0.0373545	0.0652994	0.0424627	0.059878	0.0546321	0.0436737	0.0711462	0.0463615	0.102862	0.0685794
Negative control	Average	1.26083	0.796185	0.654739	0.54665	0.473313	0.425397	0.423902	0.383918	0.39471	0.369786	0.3709
12.5 nM PARG	Stdev	0.109026	0.0442065	0.0707023	0.0678354	0.0248775	0.0276035	0.0304871	0.0244621	0.0229306	0.0292389	0.0396751
Negative control	Average	1.04488	0.650341	0.505452	0.464389	0.427289	0.405453	0.391171	0.372219	0.33446	0.344847	0.308406
25 nM PARG	Stdev	0.159206	0.19387	0.125216	0.127296	0.115959	0.0931019	0.0915612	0.0667128	0.0721301	0.0857354	0.0294683
Figure 1D	Determination of IC50 of HTS hits
		JA2-3				JA2-4		JA2-5
	[L] (uM)	Average	SDE		[L] (uM)	Average	SDE	Average	SDE
	0.0001	0	0		0.0488281	2.00507	5.1563	6.30446	4.22807
	0.03125	17.0107	13.9779		0.0976562	4.29517	4.41922	19.5907	7.41391
	0.0625	35.8615	14.4817		0.195312	25.1861	7.04729	28.3144	15.4375
	0.125	56.6959	5.42472		0.390625	34.8742	19.7514	27.2563	12.4073
	0.25	74.4206	5.49678		0.78125	48.3598	21.0585	35.2454	18.3009
	0.5	88.0354	14.7045		1.5625	67.0413	15.3627	70.9615	15.0163
	1	103.309	11.4414		3.125	70.117	20.1522	81.8927	0.412678
					6.25	78.3822	17.9962	87.9032	8.59589
					12.5	87.5109	7.91293	89.0717	10.6064
					25	93.5911	7.86332	99.8402	0.611531
					50	100.003	0.00459215	104.26	4.53149

## Sheet: Fig. 3c
Figure 3C	SAR
		JA2120		JA2131
	[L] (uM)	Average	SDE	Average	SDE
	0.0488281	6.05251	2.22005	13.8485	10.8378
	0.0976562	5.86511	1.82874	26.2478	7.62661
	0.195312	7.20919	2.48195	34.6224	12.9282
	0.390625	10.4167	4.04176	58.8196	7.95918
	0.78125	16.1726	3.86771	62.5098	7.48278
	1.5625	24.648	9.73698	75.4819	4.37112
	3.125	25.7187	2.55652	84.2833	4.12583
	6.25	24.7425	2.18762	98.6884	1.90384
	12.5	33.8572	2.12366	99.5276	0.81826
	25	45.5406	4.26139	104.387	4.94533
	50	67.0337	8.19379	94.0316	5.07258
	100	88.3338	10.2836

## Sheet: Fig. 4d
	HMW PARP1			LMW PARP1
DMSO	1	1	1	1	1	1
DMSO+	0.694678	0.566173	0.232973	1.10247	1.00951	1.00951
JA2131	0.675112	1.38663	4.41875	0.704085	0.959182	0.959182
JA2131+	0.274612	0.818513	0.325884	1.14731	1.09227	1.09227

## Sheet: Fig. 5a-e
													The number of gH2AX foci	The number of PARG foci	As in Fig. 5d
												Well Name	Total Texas Red puncta. Total gH2AX foci	Total GFP puncta .Total PAR foci	Total colocal puncta.Total gH2AX/ PAR foci
	3x3 image area	Fig. 5b					Fig. 5c					DMSO	670	16	0
		PAR intensities					gH2AX intensities					DMSO	518	21	1
		DMSO	JA2120	JA2131	UT		DMSO	JA2120	JA2131	UT		DMSO	846	24	3
	1	308.372	2061.77	1975.94	230.035		1414.58	4604.35	4494.49	1246.47		DMSO	318	23	0
	2	317.923	1853.75	1917.9	232.915		1400.04	4536.79	4159.6	1242.35		DMSO	591	69	57
	3	332.218	1815.74	1782.78	232.463		1392.48	4243.12	4421.95	1228.62		DMSO	738	30	0
	4	291.351	1715.82	1520.07	227.652		1420.57	4462.84	4451.08	1211.2		DMSO	326	7	0
	5	361.681	1630.43	1495.53	225.362		1803.25	4107.65	4395.33	1275.89		DMSO	325	17	0
	6	321.113	1642.76	1644.44	231.359		1412.39	4838.71	4245.04	1260.01		DMSO	881	16	0
	7	290.075	1960.22	1725.04	224.565		1373.3	4618.74	4458.69	1221.43		2120	7446	2097	878
	8	328.616	2020.22	1732.47	223.716		1379.48	4291.88	4304.66	1234.17		2120	8034	2130	986
	9	305.747	1931.46	1986.03	225.169		1377.4	4454.52	4110.78	1229.54		2120	7829	2288	1046
												2120	7853	1493	616
		Fig. 5d					Fig. 5e					2120	7295	1769	747
		gH2AX/PAR foci Colocalization					Total cell count (DAPI nucleus)					2120	7143	1978	952
		DMSO	JA2120	JA2131	UT		DMSO	JA2120	JA2131	UT		2120	8295	2254	1101
	1	0	878	828	4		243	248	247	256		2120	7641	2156	950
	2	1	986	953	0		248	239	266	272		2120	7317	2397	1137
	3	3	1046	866	0		227	232	251	266		2131	7680	1928	828
	4	0	616	555	4		250	272	256	297		2131	7947	2207	953
	5	57	747	640	0		249	243	239	278		2131	7266	2026	866
	6	0	952	740	1		216	219	254	265		2131	8108	1253	555
	7	0	1101	688	1		234	263	222	270		2131	6741	1582	640
	8	0	950	725	0		225	218	235	252		2131	7597	1797	740
	9	0	1137	1049	1		228	207	245	262		2131	6652	1642	688
						Total	2120	2141	2215	2418		2131	7161	1733	725
												2131	7686	2388	1049
												UT	171	13	4
												UT	196	0	0
												UT	202	0	0
												UT	148	31	4
												UT	154	0	0
												UT	180	4	1
												UT	133	3	1
												UT	94	0	0
												UT	125	7	1

## Sheet: Fig. 6a
		MDA-MB-231					PC3					MCF-7
		Exp-1	Exp-2	Exp-3	Exp-4		Exp-1	Exp-2	Exp-3	Exp-4		Exp-1	Exp-2	Exp-3	Exp-4
	DMSO	70.632	58.8933	103.74	77.755		144.098	97.9541	83.2149	108.422		93.8004	100	57.484	103.74
	JA2131	45.2569	36.8075	26.8698	36.3114		77.1344	75.4495	82.7709	78.4516		52.4194	86.9048	26.8698	26.4678
	Surviving Fraction
	DMSO	0.70632	0.588933	1.0374	0.77755		1.44098	0.979541	0.832149	1.08422		0.938004	1	0.57484	1.0374
	JA2131	0.452569	0.368075	0.268698	0.363114		0.771344	0.754495	0.827709	0.784516		0.524194	0.869048	0.268698	0.264678

## Sheet: Fig. 6c
Fig. 6c Imaje J Quantification of western blot bands bands
	mean int.	Intensity inversion	Neg. substracted	Normalized
Ci-DMSO	181.05	0.00552334	0.000216044	1
PARGsh_DMSO	109.19	0.00915835	0.00385106	17.8253
Ci_2131	149.9	0.00667111	0.00136382	6.31271
PARGsh_2131	138.32	0.00722961	0.00192232	8.89782
Negative	188.42	0.00530729	0	0

## Sheet: Fig. 6d-e
	Fig. 6d								Fig. 6e
	Log Concentration JA2131 μM	DMSO		Control		PARG-KD			log [concentration] μM	JA2131		PDD		Veliparib		Doxorubicin
		Viability	%CV	Viability	%CV	Viability	%CV			Viability	%CV	Viability	%CV	Viability	%CV	Viability	%CV
	2.30103			16.4202	3.124	51.5972	7.522		2.7	20.42	4.55	18.07	9.66	34.21	2.71
	2	102.37	3.054	13.0697	8.381	52.7893	4.597		2.4	28.25	5.1	17.27	2.73	58.16	0.45
	1.69897	110.321	11.048	14.974	9.391	70.1599	6.863		2.1	61.38	6.79	43.98	5.89	70.26	5.54
	1.39794	118.072	2.081	16.9589	13.772	80.4151	2.761		1.8	79.86	4.24	55.62	4	77.63	1.85
	1.09691	98.7689	8.218	30.1241	21.88	97.9571	5.897		1.49	91.93	5.36	68.27	1.78	88.95	2.37
	0.79588	125.688	5.529	45.256	15.202	99.9152	0.361		1.19	100	7.86	72.89	2.07	85.26	5.86
	0.49485	127.99	4.889	65.9005	5.185	101.727	1.102		0.89	98.53	2.71	79.72	2.07	86.05	0.09
	0.193959	117.833	1.115	75.9862	3.173	105.597	3.719		0.59	99.29	6.35	85.74	1.83	94.47	3.63
	-0.10735			96.2538	8.556	104.639	2.562		0.29	98.4	13.21	89.76	2.89	90.53	0.97
	-0.40782	104.637	15.189	101.482	8.966	106.229	4.688		-0.01	93.5	14.2	88.15	7.08	89.21	2.23
	-0.70997	107.547	1.538	100	7.144	102.262	5.287		-0.31	100	0.1691	98.19	5.974	90.79	2.31
	-1.00877	100	12.867	100	8.089	100	4.75		-0.61	100	0.0727	100	4.148	100	3.98
									2
									1.7
									1.4							45.65	7.01
									1.1							50	3
									0.8							50	7.08
									0.49							47.39	9.21
									0.19							50.43	7.39
									-0.11							71.74	2.8
									-0.41							96.52	4.7
									-0.71							100	3.5
									-1.01
									-1.31

## Sheet: Fig. 6f
Temperature oC	DMSO-PARG		JA2131-PARG		DMSO-PCNA		JA2131-PCNA
	Band intensities	%CV	Band intensities	%CV	Band intensities	%CV	Band intensities	%CV
4	100	0	100	0	100	0	100	0
51	95.4283	13.0419	93.0607	7.20301	100.114	0.161705	91.1484	3.93846
62	44.4343	14.9698	68.3696	5.02332	48.5668	3.03108	38.4112	22.5933
68	22.4431	14.4543	57.8125	0.0073545	21.3002	9.99128	12.3183	6.74473
72	19.6069	7.18548	44.7308	14.8531	14.7716	0.838749	4.28529	2.77712
77	19.4834	44.6087	28.3012	15.3015	16.358	12.6597	3.2332	1.28924
85	12.7698	8.66871	16.0619	15.3015	9.25577	0.54356	4.14483	0.984625

## Sheet: Fig. 7a
log [concentration] μM	Nedplatin		JA2131		JA2131+IR		PDD		PDD+IR		Doxirubicin
	Viability	%cv	Viability	%cv	Viability	%cv	Viability	%cv	Viability	%cv	Viability	%cv
3.301
3
2.699	8.237	12.547
2.398	8.237	12.547
2.097	8.237	12.547
1.796	7.309	7.576
1.495	6.671	9.443
1.194	8.121	2.022
0.893	9.664	1.068
0.592	89.849	2.904
0.291	99.072	3.825
-0.01	100	2.617
2.699			4.208	9.678	12.957	0.849	3.998	1.277	13.893	2.262
2.398			4.301	2.911	16.768	1.426	4.417	3.491	19.084	1.722
2.097			4.067	1.224	13.567	2.728	14.877	2.433	44.427	4.91
1.796			6.732	47.92	32.463	4.415	50.163	3.969	88.779	2.354
1.495			57.223	6.053	76.677	5.257	84.751	1.296	108.397	5.473
1.194			88.079	0.365	96.646	0.032438	96.048	1.208	109.008	2.622
0.893			94.109	1.761	103.201	0.0461817	98.559	0.973	108.55	2.051
0.592			97.288	0.221	99.543	5.31	100.418	0.551	103.359	7.906
0.291			97.475	1.28	103.659	3.382	99.396	1.319	99.847	4.824
-0.01			99.158	0.757	101.982	4.879	100.697	1.845	102.443	5.195
-0.312			98.738	1.441	100.305	2.455	99.256	0.815	98.779	2.724
-0.613			100	1.351	100	1.976	100	0.426	100	1.092
2.301											13.846	21.564
2											10.564	9.9
1.699											9.949	7.926
1.398											9.744	5.77
1.097											9.949	9.564
0.796											10.051	9.556
0.495											11.077	2.265
0.194											17.231	8.984
-0.107											58.462	4.99
-0.408											94.974	1.054
-0.71
-1.009											100	6.357

[truncated: 6 more sheets: Fig. 7b, Fig. 7c-f, Supplementary Figure 7, Supplementary Figure 8, Supplementary Figure 9, Supplementary Fig.16]
